# Supplementary material for: Elevated Expression and Activation of GPR15 in Immune Cells in Graves’ Disease
Source: Biomolecules. 2022 Dec 18;12(12):1899. doi: 10.3390/biom12121899 (PMC9776225; doi:10.3390/biom12121899)
Supplement: Supplementary file 1 [file biomolecules-12-01899-s001.zip]

Archive with 1 entries (1 files):
- biomolecules-2031518-supplementary.pdf
